# Supplementary material for: Genetic Population Structure of Wild Boars (Sus scrofa) in Fukushima Prefecture
Source: Animals (Basel). 2022 Feb 16;12(4):491. doi: 10.3390/ani12040491 (PMC8868446; doi:10.3390/ani12040491)
Supplement: Supplementary file 1 [file animals-12-00491-s001.zip]

Archive with 3 entries (3 files):
- Supplyment File/Supplementary_files_FigureS1_S4_Saito_et_al.pdf
- Supplyment File/Supplementary_files_TableS2_S3_Saito_et_al.pdf
- Supplyment File/Supplementary_files_Table_S1_Saito_et_al.pdf
